# Supplementary material for: Enteropathogenic Potential of Bacillus thuringiensis Isolates from Soil, Animals, Food and Biopesticides
Source: Foods. 2020 Oct 17;9(10):1484. doi: 10.3390/foods9101484 (PMC7603059; doi:10.3390/foods9101484)
Supplement: Supplementary file 1 [file foods-09-01484-s001.zip]

Archive with 4 entries (4 files):
- Fig. S1.pdf
- Fig. S2.pdf
- Fig. S3.pdf
- Table S1.docx
